# Supplementary material for: AFM Study of Nanoscale Membrane Perturbation Induced by Antimicrobial Lipopeptide C14 KYR
Source: Membranes (Basel). 2021 Jun 30;11(7):495. doi: 10.3390/membranes11070495 (PMC8307486; doi:10.3390/membranes11070495)
Supplement: Supplementary file 1 [file membranes-11-00495-s001.zip]

Archive with 1 entries (1 files):
- membranes-1255436-supplementary.pdf
